# Supplementary material for: Longitudinal Associations of Dietary Sugars and Glycaemic Index with Indices of Glucose Metabolism and Body Fatness during 3-Year Weight Loss Maintenance: A PREVIEW Sub-Study
Source: Nutrients. 2023 Apr 26;15(9):2083. doi: 10.3390/nu15092083 (PMC10180671; doi:10.3390/nu15092083)
Supplement: Supplementary file 1 [file nutrients-15-02083-s001.zip]

Archive with 3 entries (3 files):
- Suppl_Table S1_DellaCorte.pdf
- Suppl_Table S2_DellaCorte.pdf
- Suppl_Table S3_DellaCorte.pdf
